# Supplementary material for: Gamma-glutamyl transferase and calculus of kidney incidence: a Mendelian randomization study
Source: Sci Rep. 2023 Dec 9;13:21821. doi: 10.1038/s41598-023-48610-7 (PMC10710451; doi:10.1038/s41598-023-48610-7)
Supplement: Supplementary file 1 — Supplementary Table 1. [file 41598_2023_48610_MOESM1_ESM.xlsx]

## Sheet: Sheet1
SNP	CODE ALLELE	SECOND ALLELE	BETA	STANDARD ERROR	P-VALUE
rs4503880	T	C	0.0211	0.0006	7.5e-267
rs9754514	A	G	-0.0181	0.0006	1.52e-229
rs339969	A	C	0.0159	0.0005	1.24e-225
rs754466	A	T	-0.0168	0.0006	1.8e-202
rs1260326	T	C	0.014	0.0005	7.1e-180
rs4303067	T	C	-0.0136	0.0005	1.24e-173
rs10075805	A	G	0.0146	0.0005	1.96e-162
rs11666792	A	G	0.0116	0.0005	4.16e-127
rs7189522	T	C	0.0127	0.0005	5.37e-123
rs9624565	T	C	0.0162	0.0007	7.16e-123
rs13234378	A	T	0.0163	0.0007	8.02e-115
rs4074793	A	G	-0.02	0.0009	2.56e-108
rs5402	A	T	0.0159	0.0007	3.13e-104
rs140287	A	G	-0.0106	0.0005	1.97e-101
rs35530564	T	G	-0.0108	0.0005	1.55e-99
rs67257650	T	C	0.0095	0.0005	1.423e-83
rs9296736	T	C	0.0099	0.0005	4.51e-81
rs77707292	T	C	0.015	0.0009	6.916e-62
rs1002436	A	G	-0.0077	0.0005	1.147e-57
rs4973550	T	G	0.0076	0.0005	3.048e-53
rs11543269	T	C	-0.0103	0.0007	1.52e-44
rs141349354	A	G	-0.011	0.0009	2.156e-35
rs339998	T	C	-0.0057	0.0005	6.459e-31
rs2403200	T	C	0.0059	0.0005	4.127e-29
rs4839104	A	G	-0.0078	0.0008	4.339e-24
rs61953500	A	G	0.0083	0.001	1.421e-17
rs4820599	A	G	-0.0358	0.0005	<1E-300
rs8017161	A	G	0.0247	0.0005	<1E-300
rs2650000	A	C	-0.0239	0.0005	<1E-300
rs5747734	T	G	0.0382	0.0009	<1E-300
rs1497406	A	G	-0.0209	0.0005	<1E-300
rs4835265	A	C	0.0276	0.0007	<1E-300
rs186765281	A	G	0.0779	0.002	<1E-300
S_Table. 1. 33 previously identified SNPs associated with GGT levels, collated by Pazoki et al.
