# Supplementary material for: Gamma-glutamyl transferase and calculus of kidney incidence: a Mendelian randomization study
Source: Sci Rep. 2023 Dec 9;13:21821. doi: 10.1038/s41598-023-48610-7 (PMC10710451; doi:10.1038/s41598-023-48610-7)
Supplement: Supplementary file 2 — Supplementary Table 2. [file 41598_2023_48610_MOESM2_ESM.xlsx]

## Sheet: Sheet1
SNP	CODE ALLELE	SECOND ALLELE	BETA	STANDARD ERROR	P-VALUE
rs7949566	A	G	0.0073	0.0002	7.22e-296
rs2183745	A	T	-0.0058	0.0002	2.01e-169
rs174564	A	G	-0.0056	0.0002	9.57e-166
rs73942308	A	G	-0.0089	0.0003	6.61e-163
rs17710	A	T	0.0061	0.0003	5.78e-106
rs2409091	A	G	0.0039	0.0002	7.08e-90
rs78173576	T	G	-0.0104	0.0005	2.581e-84
rs1410684	T	G	0.004	0.0002	3.961e-82
rs10995578	C	G	0.0036	0.0002	3.788e-76
rs476934	T	C	0.0054	0.0003	1.43e-74
rs115939727	A	T	-0.0144	0.0009	4.22e-60
rs111417555	A	G	0.0093	0.0007	6.454e-46
rs62130312	T	C	0.0029	0.0003	3.189e-23
rs4813555	CA	C	-0.0067	0.0007	2.799e-19
rs3760353	C	G	-0.0036	0.0004	1.611e-17
rs17604185	A	C	-0.005	0.0006	2.207e-15
rs200489612	A	G	0.1325	0.0016	<1E-300
rs6680628	A	G	0.0149	0.0002	<1E-300
rs202155306	A	G	-0.013	0.0002	<1E-300
rs55714927	T	C	0.0129	0.0002	<1E-300
rs1935	C	G	-0.01	0.0002	<1E-300
rs4240624	A	G	-0.0148	0.0003	<1E-300
rs187345738	A	G	0.0567	0.0013	<1E-300
rs28601761	C	G	0.0087	0.0002	<1E-300
rs13291798	A	G	0.015	0.0004	<1E-300
S_Table. 2. 25 previously identified SNPs associated with ALP levels, collated by Pazoki et al.
