# Supplementary material for: Gamma-glutamyl transferase and calculus of kidney incidence: a Mendelian randomization study
Source: Sci Rep. 2023 Dec 9;13:21821. doi: 10.1038/s41598-023-48610-7 (PMC10710451; doi:10.1038/s41598-023-48610-7)
Supplement: Supplementary file 3 — Supplementary Table 3. [file 41598_2023_48610_MOESM3_ESM.xlsx]

## Sheet: Sheet1
SNP	CODE ALLELE	SECOND ALLELE	BETA	STANDARD ERROR	P-VALUE
rs2862954	T	C	0.0118	0.0003	2.38e-287
rs2954021	A	G	0.0084	0.0003	7.43e-146
rs28929474	T	C	0.0301	0.0012	6.46e-141
rs71633359	T	C	0.0086	0.0004	6.32e-123
rs185979634	T	C	0.0097	0.0008	1.156e-36
rs738409	C	G	-0.0217	0.0004	<1E-300
S_Table. 3. 6 previously identified SNPs associated with ALT levels, collated by Pazoki et al.
